# Supplementary material for: Canine Parvovirus and Vaccine-Origin Feline Panleukopenia Virus in Wastewater, Arizona, USA: July 2022–June 2023
Source: Microorganisms. 2025 Sep 11;13(9):2124. doi: 10.3390/microorganisms13092124 (PMC12472840; doi:10.3390/microorganisms13092124)
Supplement: Supplementary file 1 [file microorganisms-13-02124-s001.zip]

Archive with 1 entries (1 files):
- microorganisms-3815540-supplementary.pdf
